# Supplementary material for: Taming active transposons at Drosophila telomeres: The interconnection between HipHop’s roles in capping and transcriptional silencing
Source: PLoS Genet. 2021 Nov 23;17(11):e1009925. doi: 10.1371/journal.pgen.1009925 (PMC8651111; doi:10.1371/journal.pgen.1009925)
Supplement: S2 Table — (XLSX) [file pgen.1009925.s003.xlsx]

## Sheet: TE
	normalized count data
	hiphop[HA]/+			hiphop[HA/HA]			hiphop[HA/df]			hiphop[HA/HA] vs hiphop[HA]/+		hiphop[HA/df] vs hiphop[HA]/+
Transposable Element	replicate1	replicate2	replicate3	replicate1	replicate2	replicate3	replicate1	replicate2	replicate3	log2FoldChange	padj	log2FoldChange	padj
ACCORD2_I	253.089	300.341	436.68	458.354	396.883	376.969	282.201	301.575	408.796	0.315267	0.999372	0.00194134	0.996757
ACCORD_I	37.9634	67.6826	59.2779	58.389	61.136	50.4869	36.7309	27.0067	74.6132	0.0442932	0.999372	-0.25935	0.742681
ACCORD_LTR	12.6545	5.2877	0	4.86575	5.01115	4.48772	7.167	5.40135	13.6616	-0.315305	0.999372	0.548205	NA
BAGGINS1	64.3269	35.9564	63.2297	59.3621	72.1605	70.6816	43.8979	28.8072	54.6463	0.305088	0.999372	-0.365032	0.577806
BARI_DM	18.9817	20.0933	9.87965	22.3824	6.01338	11.2193	19.7092	7.2018	31.5267	-0.300945	0.999372	0.252208	NA
BATUMI_I	1172.65	585.877	694.539	456.407	619.378	516.088	240.99	373.593	858.577	-0.623822	0.999372	-0.736496	0.237081
BATUMI_LTR	20.0362	21.1508	17.7834	35.0334	17.0379	8.97544	9.85462	9.00225	16.8142	0.0561534	0.999372	-0.731374	NA
BEL_I	4944.73	2085.47	2361.24	1765.29	1906.24	2023.96	1379.65	982.145	1625.73	-0.721526	0.736304	-1.23599	0.00789488
BEL_LTR	256.253	412.441	310.221	411.642	245.546	250.191	161.257	136.834	258.519	-0.108806	0.999372	-0.816274	0.116081
BLASTOPIA_I	4914.15	2047.4	2057.93	1216.44	2444.44	3258.09	1226.45	631.958	2054.49	-0.382551	0.999372	-1.20499	0.0932856
BLASTOPIA_LTR	380.689	410.326	230.196	236.475	316.705	412.87	68.9824	65.7164	267.977	-0.0802727	0.999372	-1.3453	0.0884007
BLOOD_I	253.089	157.573	140.291	272.482	155.346	192.972	793.745	277.269	1046.69	0.172753	0.999372	1.94242	0.0013308
BLOOD_LTR	355.38	265.443	175.858	455.434	325.725	350.042	203.364	135.034	406.694	0.506275	0.999372	-0.0977917	0.888871
BS	180.326	102.581	172.894	185.872	159.355	206.435	105.713	56.7142	152.379	0.274756	0.999372	-0.536938	0.359339
BS2	132.872	57.1072	106.7	70.0668	107.239	66.1939	82.4205	27.907	60.9516	-0.284569	0.999372	-0.793113	0.278467
BS3_DM	70.6541	50.7619	37.5427	47.6843	36.0803	45.9992	29.5639	26.1065	42.0356	-0.291851	0.999372	-0.70522	0.283703
BURDOCK_I	410.216	342.643	248.967	301.676	226.504	307.409	379.851	288.072	469.748	-0.261632	0.999372	0.183074	0.67954
BURDOCK_LTR	72.7632	68.7401	29.6389	72.0131	42.0936	34.7798	48.3772	34.2085	68.3079	-0.19722	0.999372	-0.182871	0.835381
Bica_I	321.634	258.04	170.918	253.019	223.497	291.702	77.0452	54.9137	142.921	0.0335724	0.999372	-1.45285	0.0110627
Bica_LTR	5.2727	20.0933	8.89168	15.5704	2.00446	5.60965	3.5835	0	3.15267	-0.559063	0.999372	-2.35462	NA
COPIA2_I_DM	67.4905	38.0714	46.4343	60.3353	72.1605	77.4132	43.8979	64.8162	55.6972	0.465052	0.999372	0.113418	0.86311
COPIA2_LTR_DM	16.8726	13.748	4.93982	11.6778	4.00892	20.1948	24.1886	5.40135	17.8651	0.0102063	0.999372	0.41798	NA
COPIA_I_DM	27703.8	13878.1	12161.8	6095.81	13100.1	11726.4	4766.95	3721.53	12630.6	-0.797445	0.999372	-1.34757	0.150711
COPIA_LTR_DM	916.394	895.737	1023.53	549.83	689.534	489.162	311.764	290.773	936.343	-0.714046	0.999372	-0.882865	0.142358
Chimpo_I	332.18	132.193	202.533	100.234	156.348	153.704	34.9391	44.111	63.0534	-0.701416	0.999372	-2.2343	2.11e-05
Chimpo_LTR	7.38177	6.34524	14.8195	14.5972	7.01561	8.97544	4.47937	2.70067	7.35623	0.0985506	0.999372	-0.988653	NA
Chouto_I	13.709	12.6905	33.5908	6.81205	41.0914	5.60965	14.334	5.40135	22.0687	-0.163959	0.999372	-0.527246	NA
Chouto_LTR	41.127	39.129	59.2779	69.0936	49.1093	39.2676	51.9607	36.009	44.1374	0.175763	0.999372	-0.0803427	0.914937
Circe_I	26.3635	11.6329	19.7593	35.0334	28.0624	33.6579	17.0216	22.5056	39.9338	0.7439	0.999372	0.454069	0.619235
Copia1_I_DM	76.9814	38.0714	82.0011	52.5501	45.1003	71.8036	41.2102	13.5034	67.257	-0.219372	0.999372	-0.697082	0.42903
Copia1_LTR_DM	49.5633	58.1647	58.2899	93.4224	104.232	117.803	78.837	47.7119	78.8168	0.924762	0.395347	0.304683	0.56459
DIVER2_I	25.3089	7.40278	18.7713	4.86575	22.0491	5.60965	22.3969	16.204	14.7125	-0.65965	0.999372	0.0514252	NA
DIVER2_LTR	59.0542	24.3234	23.7112	27.2482	36.0803	68.4378	21.501	23.4058	19.9669	0.296865	0.999372	-0.720999	0.415606
DIVER_I	4785.5	2083.35	1724	1961.87	2640.88	3020.24	908.417	646.361	1325.17	-0.172792	0.999372	-1.57732	0.00307691
DIVER_LTR	158.181	136.423	92.8687	141.107	136.303	99.8518	27.7721	19.8049	71.4605	-0.037433	0.999372	-1.71052	0.0195468
DM1731_I	1027.12	527.713	913.867	997.479	1427.18	1566.22	685.344	375.394	873.29	0.692772	0.897895	-0.352664	0.49819
DM1731_LTR	57.9996	60.2798	44.4584	60.3353	50.1115	59.4623	18.8134	23.4058	46.2392	0.0627252	0.999372	-0.887545	0.195971
DM176_LTR	39.0179	42.3016	24.6991	46.7112	63.1405	67.3158	58.2319	95.4238	275.333	0.741146	0.999372	2.01564	0.0195468
DM176_I	440.797	386.002	490.031	682.178	624.389	562.087	338.641	353.788	522.292	0.504997	0.747899	-0.118103	0.748391
DM297_I	507.233	388.117	374.439	475.87	583.298	638.378	378.955	284.471	538.056	0.4187	0.999372	-0.0807795	0.861427
DM297_LTR	90.6904	79.3155	59.2779	124.563	122.272	113.315	36.7309	50.4126	102.987	0.652424	0.999372	-0.274848	0.688039
DM412_I	538.869	581.647	497.934	511.877	574.278	601.355	180.967	163.841	383.575	0.0602181	0.999372	-1.1542	0.0140153
DM412_LTR	203.526	189.3	144.243	345.468	220.491	215.411	146.028	105.326	349.946	0.541567	0.999372	0.161237	0.82415
DMCR1A	639.051	314.089	342.824	382.448	437.974	499.259	325.203	207.052	364.659	0.0260692	0.999372	-0.53147	0.270855
DMRP1	6.32723	2.11508	11.8556	7.7852	8.01784	8.97544	1.79175	3.6009	4.20356	0.281993	0.999372	-1.09366	NA
DMRT1A	68.545	51.8195	55.326	41.8454	61.136	51.6088	66.2947	29.7074	60.9516	-0.18477	0.999372	-0.164084	0.820693
DMRT1B	342.725	225.256	350.727	335.737	356.794	378.091	249.053	151.238	277.435	0.220293	0.999372	-0.440367	0.299753
DMRT1C	56.9451	50.7619	43.4704	66.1742	71.1583	54.9746	43.002	44.111	45.1883	0.349725	0.999372	-0.191887	0.736059
DMTOM1_LTR	352.216	513.965	334.92	584.863	378.843	454.382	318.036	324.081	396.186	0.240134	0.999372	-0.210476	0.597103
DNAREP1_DM	3201.58	2539.15	2273.31	3085.86	2919.49	3328.77	1850.88	1633.01	2598.85	0.219997	0.999372	-0.398062	0.208474
DOC	2800.86	1279.62	1530.36	1164.86	1442.21	1931.96	828.684	378.995	1361.95	-0.305906	0.999372	-1.12702	0.0857857
DOC2_DM	338.507	318.32	455.452	652.984	450.001	535.161	323.411	350.187	390.931	0.558208	0.589368	-0.064383	0.869186
DOC3_DM	1231.7	842.86	762.709	778.52	917.04	925.593	529.462	395.199	850.17	-0.11429	0.999372	-0.677556	0.134894
DOC4_DM	14.7635	6.34524	5.92779	6.81205	24.0535	21.3167	12.5422	6.30157	19.9669	0.948296	0.999372	0.517792	NA
DOC5_DM	241.489	313.032	206.485	227.717	374.834	225.508	89.5875	64.8162	124.005	0.122489	0.999372	-1.45339	0.00215681
DOC6_DM	287.889	98.3512	165.978	146.946	189.421	167.168	65.3989	63.0157	219.636	-0.133125	0.999372	-0.668618	0.39514
FB4_DM	1373.01	909.485	822.975	1071.44	1098.44	1280.12	593.069	471.718	811.287	0.151781	0.999372	-0.727655	0.0775845
FROGGER_I	36.9089	27.496	20.7473	20.4361	25.0557	28.0483	26.8762	18.9047	32.5776	-0.212108	0.999372	-0.121885	0.890541
FW	370.143	336.298	261.811	320.166	413.921	382.578	292.951	190.848	324.725	0.205927	0.999372	-0.26078	0.516709
FW2_DM	9.49085	11.6329	10.8676	18.4898	16.0357	5.60965	11.6464	7.2018	0	0.330734	0.999372	-0.750048	NA
FW3_DM	27.418	7.40278	6.91575	8.75835	22.0491	19.0728	11.6464	5.40135	6.30534	0.257498	0.999372	-0.832457	NA
G2_DM	18.9817	31.7262	20.7473	37.9528	53.1182	26.9263	15.2299	32.4081	28.374	0.726579	0.999372	0.0883662	0.928627
G3_DM	26.3635	25.381	2.96389	10.7046	33.0736	26.9263	15.2299	4.50112	9.45801	0.371419	0.999372	-0.903288	NA
G4_DM	371.198	200.933	134.363	268.589	256.571	316.384	111.088	54.0135	174.448	0.252557	0.999372	-1.05891	0.129938
G5A_DM	393.343	423.016	410.993	379.528	457.017	408.383	307.285	351.988	430.865	0.0204779	0.999372	-0.172431	0.561964
G5_DM	140.254	130.077	118.556	191.711	218.486	185.119	72.5659	80.12	148.176	0.614806	0.9785	-0.374427	0.443549
G6_DM	27.418	7.40278	11.8556	8.75835	3.00669	11.2193	6.27112	12.6031	14.7125	-1.02643	0.999372	-0.477724	NA
GTWIN_I	24.2544	24.3234	28.651	19.463	37.0825	16.829	26.8762	21.6054	49.3918	-0.0719935	0.999372	0.336283	0.71554
GTWIN_LTR	66.436	57.1072	82.0011	40.8723	74.165	93.1202	47.4814	18.0045	101.936	0.0164433	0.999372	-0.30046	0.759084
GYPSY10_I	39.0179	59.2222	41.4945	44.7649	85.1895	56.0965	38.5226	46.8117	36.7812	0.413829	0.999372	-0.19257	0.78543
GYPSY10_LTR	6.32723	9.51786	1.97593	7.7852	11.0245	2.24386	4.47937	6.30157	8.40712	0.252015	0.999372	0.106653	NA
GYPSY11_I	27.418	16.9206	14.8195	46.7112	25.0557	25.8044	14.334	16.204	24.1705	0.725738	0.999372	-0.116359	0.911733
GYPSY11_LTR	1.05454	3.17262	5.92779	14.5972	8.01784	8.97544	6.27112	1.80045	0	1.63305	0.999372	-0.316694	NA
GYPSY12A_LTR	153.963	159.689	122.508	146.946	143.319	115.559	117.36	89.1223	115.598	-0.101956	0.999372	-0.437671	0.268711
GYPSY12_I	34.7998	19.0357	54.3381	27.2482	39.087	37.0237	23.2927	16.204	10.5089	-0.0684842	0.999372	-1.10909	0.207902
GYPSY12_LTR	1309.74	457.915	936.591	493.387	293.653	151.461	1866.11	202.551	2076.56	-1.52657	0.999372	0.616174	0.648308
GYPSY2_I	249.926	233.716	264.775	303.623	431.961	333.213	189.03	136.834	269.028	0.514015	0.999372	-0.333511	0.436565
GYPSY2_LTR	27.418	21.1508	13.8315	11.6778	28.0624	24.6825	13.4381	8.10202	24.1705	0.0454855	0.999372	-0.455341	0.68047
GYPSY3_LTR	20.0362	21.1508	14.8195	16.5435	29.0647	21.3167	8.06287	11.7029	2.10178	0.257807	0.999372	-1.34017	NA
GYPSY4_I	170.835	140.653	91.8807	81.7446	92.2051	125.656	34.0432	39.6099	42.0356	-0.430067	0.999372	-1.80263	0.00016319
GYPSY4_LTR	15.8181	17.9782	17.7834	9.7315	13.029	16.829	9.85462	7.2018	15.7634	-0.386277	0.999372	-0.660928	NA
GYPSY5_I	43.2361	47.5893	71.1335	36.9797	69.1538	56.0965	49.2731	45.0112	25.2214	0.000395642	0.999744	-0.435588	0.541249
GYPSY6A_LTR	12.6545	26.4385	5.92779	18.4898	15.0334	12.3412	12.5422	4.50112	21.0178	0.0312123	0.999372	-0.246783	NA
GYPSY6_I	59.0542	70.8552	59.2779	58.389	68.1516	90.8764	34.9391	23.4058	51.4936	0.198959	0.999372	-0.790177	0.205077
GYPSY6_LTR	111.781	72.9703	115.592	55.4695	120.268	120.047	47.4814	20.7052	56.7481	-0.0235358	0.999372	-1.26926	0.0904409
GYPSY7_I	57.9996	35.9564	56.314	33.0871	47.1048	62.8281	33.1474	25.2063	58.8498	-0.074472	0.999372	-0.36423	0.643314
GYPSY7_LTR	2.10908	5.2877	3.95186	0	3.00669	3.36579	0	2.70067	10.5089	-0.842314	0.999372	0.207666	NA
GYPSY8_I	18.9817	31.7262	74.0974	45.738	87.194	54.9746	70.7741	80.12	38.8829	0.588081	0.999372	0.604027	0.488507
GYPSY8_LTR	17.9272	12.6905	14.8195	23.3556	25.0557	19.0728	22.3969	14.4036	6.30534	0.572112	0.999372	-0.0671165	NA
GYPSY9_I	9.49085	25.381	13.8315	14.5972	24.0535	2.24386	27.7721	27.0067	22.0687	-0.244316	0.999372	0.659541	0.59999
GYPSY_I	67.4905	44.4167	89.9048	99.2613	64.1427	116.681	50.169	49.5124	164.99	0.471423	0.999372	0.387063	0.653532
GYPSY_LTR	32.6907	59.2222	44.4584	81.7446	69.1538	122.29	58.2319	27.0067	35.7303	1.00094	0.798381	-0.171332	0.827339
G_DM	18.9817	16.9206	22.7232	45.738	22.0491	25.8044	17.0216	19.8049	27.3231	0.676099	0.999372	0.124576	0.898804
Gypsy1_I_DM	5188.33	4271.4	5357.73	3063.48	7547.79	7192.7	964.857	667.967	1874.79	0.264865	0.999372	-2.07909	1.76e-05
Gypsy1_LTR_DM	120.217	135.365	164.99	137.214	192.428	197.46	34.9391	35.1088	84.0712	0.324838	0.999372	-1.45607	0.016337
Gypsy2_I_DM	115.999	107.869	60.2659	85.6372	72.1605	78.5351	56.4401	63.0157	62.0025	-0.264142	0.999372	-0.645863	0.21929
Gypsy2_LTR_DM	21.0908	21.1508	4.93982	17.5167	10.0223	17.9509	7.167	3.6009	13.6616	-0.0509705	0.999372	-0.957391	NA
HELENA_RT	2.10908	9.51786	0	0	4.00892	11.2193	2.68762	6.30157	0	0.386565	0.999372	-0.360334	NA
Heta-1_D	190.872	300.341	186.725	2343.35	2155.8	1727.77	4565.38	8858.21	5325.91	3.19982	3.78e-25	4.79001	2.5e-58
Heta-2	807.777	1559.87	1000.81	22418.5	15648.8	16218.6	34962.4	56054.3	33742	4.01049	6.07e-40	5.21097	4.81e-69
Heta-3	455.561	1435.08	817.047	20086.8	17828.7	14099.3	44798.2	81787.2	37956	4.26383	2.03e-25	5.92529	6.51e-51
Heta-5	1186.36	2148.92	1228.04	17373.6	13266.5	11901.4	37769.2	61382.7	31294.5	3.2208	8.61e-23	4.8373	2.52e-53
HETA	983.885	3084.84	1641.01	43667.2	32258.8	31464.5	93176.4	136660	86438.9	4.23333	2.12e-29	5.79165	4.13e-57
Heta-6	50.6179	162.861	103.736	1818.82	1736.86	1538.17	3157.06	5603.9	3299.79	4.0054	1.32e-25	5.24888	8.24e-46
HMSBEAGLE_LTR	29.5271	53.9345	53.3501	48.6575	33.0736	44.8772	26.8762	10.8027	53.5954	-0.112375	0.999372	-0.590951	0.524814
HMSBEAGLE_I	664.36	763.544	733.07	596.541	617.373	657.451	766.869	784.996	753.488	-0.208072	0.999372	0.0933939	0.663419
HOBO	802.504	430.419	404.078	898.217	868.933	981.689	455.104	402.4	863.832	0.747883	0.79752	0.0718902	0.904309
IDEFIX_I	213.017	117.387	153.135	222.851	221.493	192.972	107.505	125.131	282.689	0.398685	0.999372	0.0895418	0.897521
IDEFIX_LTR	85.4177	33.8413	34.5788	69.0936	50.1115	42.6334	32.2515	13.5034	45.1883	0.0751009	0.999372	-0.762037	0.386961
INVADER1_I	31.6362	40.1865	31.6149	41.8454	38.0847	28.0483	22.3969	19.8049	35.7303	0.0650454	0.999372	-0.414142	0.575028
INVADER1_LTR	26.3635	39.129	15.8074	43.7917	24.0535	29.1702	29.5639	9.00225	34.6794	0.257649	0.999372	-0.152733	0.8927
INVADER2_I	188.762	135.365	150.171	166.409	219.488	219.898	124.527	81.9205	187.058	0.352692	0.999372	-0.272052	0.612078
INVADER2_LTR	30.5816	4.23016	23.7112	16.5435	25.0557	15.707	10.7505	7.2018	15.7634	-0.0302642	0.999372	-0.801679	NA
INVADER3_I	161.344	107.869	93.8567	114.832	73.1628	126.778	27.7721	31.5079	51.4936	-0.206303	0.999372	-1.71808	0.00295642
INVADER3_LTR	13.709	5.2877	2.96389	3.8926	6.01338	10.0974	0.895875	3.6009	7.35623	-0.13751	0.999372	-0.902546	NA
INVADER4_I	71.7087	29.6111	34.5788	20.4361	35.078	35.9018	28.668	27.907	65.1552	-0.573284	0.999372	-0.162689	0.868731
INVADER4_LTR	36.9089	13.748	5.92779	10.7046	13.029	15.707	12.5422	6.30157	31.5267	-0.520473	0.999372	-0.172539	NA
INVADER5_I	3.16362	5.2877	14.8195	0	18.0401	5.60965	5.37525	4.50112	1.05089	0.0208613	0.999372	-1.08415	NA
INVADER6_I	22.1453	63.4524	27.663	42.8186	28.0624	12.3412	29.5639	33.3083	32.5776	-0.438861	0.999372	-0.246142	0.814497
INVADER6_LTR	3.16362	8.46032	1.97593	1.9463	5.01115	1.12193	10.7505	3.6009	5.25445	-0.738798	0.999372	0.533943	NA
IVK_DM	168.726	56.0496	63.2297	75.9057	87.194	111.071	81.5246	78.3196	96.6819	-0.0713642	0.999372	-0.167013	0.829251
I_DM	288.944	197.76	212.412	296.811	329.734	409.505	209.635	152.138	245.908	0.567009	0.857233	-0.203387	0.640529
JOCKEY2	74.8723	74.0278	77.0613	74.9325	46.1026	81.9009	55.5442	26.1065	63.0534	-0.156265	0.999372	-0.646249	0.315037
Jockey	523.051	446.282	445.572	628.655	519.155	565.453	342.224	221.455	406.694	0.276204	0.999372	-0.545297	0.145293
LOOPER1_DM	23.1999	3.17262	24.6991	25.3019	18.0401	16.829	13.4381	15.3038	16.8142	0.235951	0.999372	-0.168158	NA
M4DM	138.145	141.71	133.375	170.301	190.424	236.727	98.5462	83.7209	146.074	0.530929	0.999372	-0.335118	0.446497
MARINER2_DM	312.144	335.24	232.172	161.543	276.615	370.237	148.715	108.027	271.13	-0.122373	0.999372	-0.738281	0.216292
MAX_I	2082.71	1004.66	1079.85	984.828	1682.74	1589.78	633.384	936.234	1947.3	0.0308442	0.999372	-0.245076	0.710062
MAX_LTR	201.417	143.825	210.436	193.657	133.297	134.632	86.004	114.329	203.873	-0.267212	0.999372	-0.462195	0.402821
MDG1_I	1208.5	1350.48	1460.21	1624.19	1331.96	1446.17	1790.85	1623.11	2659.8	0.131342	0.999372	0.595277	0.0750662
MDG1_LTR	93.854	57.1072	58.2899	80.7714	74.165	83.0229	198.884	158.44	390.931	0.185814	0.999372	1.83739	0.000636279
MDG3_I_DM	437.634	180.839	313.185	297.784	270.602	388.188	158.57	121.53	356.252	0.0377481	0.999372	-0.551696	0.391146
MDG3_LTR_DM	47.4543	12.6905	32.6028	21.4093	35.078	16.829	8.95875	8.10202	17.8651	-0.337558	0.999372	-1.41783	0.182978
MICROPIA_I	139.199	33.8413	88.9168	77.852	57.1271	69.5597	47.4814	34.2085	46.2392	-0.356982	0.999372	-1.03477	0.177557
MICROPIA_LTR	11.5999	6.34524	4.93982	13.6241	5.01115	7.85351	8.95875	7.2018	6.30534	0.216299	0.999372	-0.0214302	NA
NOMAD_I	2612.09	2659.71	3095.29	4868.67	3876.62	4143.29	1813.25	1960.69	3854.66	0.623288	0.738043	-0.133602	0.768089
NOMAD_LTR	106.508	176.609	104.724	149.865	81.1806	143.607	40.3144	45.0112	134.514	-0.049888	0.999372	-0.823092	0.275442
NTS_DM	258.362	133.25	206.485	200.469	98.2185	118.925	43.8979	46.8117	173.397	-0.51777	0.999372	-1.18299	0.152877
PEN1	1992.02	1757.63	2925.36	1922.94	1926.29	1653.73	3329.07	3185	2224.73	-0.278595	0.999372	0.388696	0.261491
PEN2	121.272	138.538	219.328	277.348	198.441	125.656	186.342	165.641	190.211	0.328638	0.999372	0.177317	0.760367
PEN4	73.8177	71.9127	171.906	68.1205	74.165	66.1939	245.47	266.467	89.3257	-0.608394	0.999372	0.920707	0.199736
POGO	700.214	250.637	387.282	535.232	468.041	505.991	266.971	169.242	583.244	0.173687	0.999372	-0.393404	0.570896
PROTOP	2568.86	1303.95	1578.77	1717.61	1872.16	2066.6	996.213	822.805	1880.04	0.0531861	0.999372	-0.559878	0.250002
QUASIMODO2_I_DM	59.0542	83.5457	62.2418	54.4964	63.1405	49.3649	38.5226	36.9092	64.1043	-0.293246	0.999372	-0.558613	0.336931
QUASIMODO2_LTR_DM	513.561	127.962	230.196	183.925	170.379	279.361	129.006	99.0247	157.634	-0.460629	0.999372	-1.17719	0.100315
QUASIMODO_I	415.488	137.48	270.702	205.335	296.66	425.212	172.008	93.6234	311.063	0.170331	0.999372	-0.515591	0.488507
QUASIMODO_LTR	451.343	582.705	527.573	680.232	662.474	729.255	218.593	151.238	631.585	0.407912	0.999372	-0.642477	0.30749
R1-2_DM	6.32723	11.6329	11.8556	17.5167	10.0223	6.73158	5.37525	6.30157	12.6107	0.205125	0.999372	-0.306629	NA
R1_DM	170.835	169.206	188.701	435.971	437.974	417.358	172.008	178.245	460.29	1.2881	0.0646664	0.614231	0.25751
R2_DM	141.308	94.1211	62.2418	169.328	169.377	217.655	100.338	94.5236	225.941	0.902713	0.846305	0.497917	0.440987
ROOA_I	561.015	1563.04	1061.07	819.392	1134.52	789.839	1224.66	1416.05	1037.23	-0.215105	0.999372	0.207669	0.692966
ROOA_LTR	357.489	975.052	583.887	563.454	646.438	418.48	500.794	598.649	486.562	-0.234617	0.999372	-0.272825	0.603697
ROO_I	1743.15	1247.9	1199.39	1404.26	1555.46	1747.97	1754.12	1616.8	1434.46	0.167843	0.999372	0.197844	0.502972
ROO_LTR	356.434	298.226	303.305	505.065	411.916	416.236	250.845	201.65	446.628	0.477128	0.999372	-0.0931827	0.855514
ROVER_LTR	15.8181	16.9206	15.8074	17.5167	26.058	24.6825	17.0216	13.5034	12.6107	0.490239	0.999372	-0.167669	NA
ROVER_I	160.29	179.782	123.496	130.402	204.455	180.631	86.004	83.7209	184.957	0.153218	0.999372	-0.389123	0.503354
S2_DM	175.053	99.4088	112.628	98.2881	132.294	151.461	103.921	91.8229	131.361	-0.0199172	0.999372	-0.244196	0.64692
SAR2_DM	45.3452	31.7262	18.7713	67.1473	38.0847	40.3895	18.8134	27.0067	35.7303	0.606952	0.999372	-0.235	0.793744
STALKER2_I	521.997	528.77	444.584	345.468	150.334	208.679	148.715	91.8229	241.705	-1.08528	0.33278	-1.63461	0.00277095
STALKER2_LTR	110.727	78.258	63.2297	72.9862	26.058	44.8772	11.6464	12.6031	47.2901	-0.808256	0.999372	-1.82725	0.0680119
STALKER3_LTR	3.16362	0	3.95186	1.9463	0	14.5851	0.895875	4.50112	8.40712	1.20394	0.999372	0.94633	NA
STALKER4_I	156.072	185.07	126.459	113.859	144.321	162.68	110.193	85.5214	124.005	-0.152627	0.999372	-0.54953	0.207902
STALKER4_LTR	34.7998	40.1865	24.6991	8.75835	20.0446	8.97544	1.79175	2.70067	10.5089	-1.39718	0.999372	-2.75988	NA
S_DM	356.434	141.71	251.931	237.449	165.368	336.579	135.277	87.3218	221.738	-0.0213304	0.999372	-0.757105	0.246641
TABOR_I	447.125	575.302	585.863	590.702	476.059	546.38	350.287	409.602	555.921	0.00422864	0.999372	-0.290882	0.39311
TABOR_LTR	33.7453	41.2441	19.7593	43.7917	8.01784	22.4386	12.5422	3.6009	19.9669	-0.349522	0.999372	-1.39858	0.247569
TAHRE	282.616	466.375	275.642	3225.02	2827.29	2444.69	8987.42	17512.1	5654.84	3.05208	5.22e-14	4.97207	1.33e-39
TART-A_NTPR	1638.75	1504.88	1392.04	1749.72	2006.46	1764.8	4005.46	5381.54	3705.44	0.283718	0.999372	1.52952	1.17e-14
TART-A_I	56.9451	51.8195	60.2659	63.2547	73.1628	57.2185	3519	5172.69	1730.82	0.196636	0.999372	5.94598	3.29e-60
TART-B1_NTPR	1484.79	883.046	1062.06	3204.58	2616.82	1946.55	2410.8	5086.27	3393.32	1.17949	0.0224051	1.66686	1.39e-05
TART-B1_I	2630.02	2166.9	1949.25	2648.91	3526.85	3023.6	5091.26	8684.47	3648.69	0.447489	0.999372	1.36907	0.000355655
Tart-C_I	1169.48	584.82	1015.63	1848.98	1985.42	875.106	5024.07	8233.46	3892.5	0.765866	0.857233	2.63029	6.11e-10
TART-C_NTPR	55.8906	50.7619	60.2659	1226.17	791.761	409.505	886.02	3556.79	1924.18	3.86221	2.37e-13	5.25312	7.42e-26
TC1-2_DM	195.09	153.343	163.014	189.764	168.375	155.948	149.611	95.4238	162.888	0.00823168	0.999372	-0.327927	0.435757
TC1_DM	494.579	268.615	348.752	317.247	455.012	492.528	341.328	209.752	307.911	0.18541	0.999372	-0.372566	0.414184
TIRANT_I	67.4905	67.6826	57.302	36.9797	59.1315	48.243	47.4814	22.5056	36.7812	-0.415163	0.999372	-0.850105	0.186133
TRANSIB2	125.49	140.653	100.772	96.3418	120.268	83.0229	52.8566	58.5146	93.5292	-0.290632	0.999372	-0.844359	0.112615
TRANSIB3	237.271	245.349	223.28	158.623	192.428	192.972	145.132	103.526	150.277	-0.376332	0.999372	-0.82472	0.025069
TRANSPAC_I	1251.74	413.498	549.308	385.367	473.052	420.724	335.057	350.187	471.85	-0.791741	0.814974	-0.936825	0.101262
TRANSPAC_LTR	84.3631	48.6468	29.6389	52.5501	33.0736	37.0237	163.945	138.635	197.567	-0.403812	0.999372	1.62184	0.0112837
Transib-N1_DM	2.10908	5.2877	3.95186	9.7315	4.00892	0	3.5835	9.90247	5.25445	0.287869	0.999372	0.724838	NA
Transib1	48.5088	39.129	19.7593	36.9797	32.0713	20.1948	13.4381	3.6009	17.8651	-0.263637	0.999372	-1.62895	0.125377
Transib4	83.3086	40.1865	35.5667	40.8723	45.1003	56.0965	34.9391	35.1088	26.2723	-0.163407	0.999372	-0.720112	0.309232
Transib5	30.5816	32.7837	38.5306	50.6038	40.0892	42.6334	67.1906	48.6121	49.3918	0.387643	0.999372	0.697341	0.227354
XDMR	10.5454	0	4.93982	0	5.01115	3.36579	4.47937	1.80045	2.10178	-0.890626	0.999372	-0.882454	NA
ZAM_I	46.3997	83.5457	88.9168	104.127	75.1672	56.0965	45.6896	48.6121	75.6641	0.106332	0.999372	-0.368631	0.581332
ZAM_LTR	4.21816	4.23016	4.93982	6.81205	13.029	6.73158	1.79175	0.900225	6.30534	0.989587	0.999372	-0.601035	NA
NINJA_I	117.054	51.8195	92.8687	85.6372	163.363	50.4869	223.969	137.734	231.196	0.195749	0.999372	1.17908	0.107263
NINJA_LTR	13.709	2.11508	9.87965	14.5972	21.0468	0	11.6464	18.0045	30.4758	0.476212	0.999372	1.22326	NA
(A)n	2879.95	1989.23	1985.81	6379	5976.3	6205.4	1101.03	958.739	5690.57	1.43703	0.919757	0.177022	0.886297
(ATG)n_(CAT)n	4.21816	4.23016	4.93982	8.75835	5.01115	5.60965	6.27112	3.6009	15.7634	0.535227	0.999372	0.925547	NA
(C)n_(G)n	1150.5	1204.54	1642	1823.68	1598.56	1487.68	2360.63	2833.91	1773.9	0.296727	0.999372	0.801954	0.0169119
(CACAA)n_DMDNASMEM	10.5454	2.11508	3.95186	8.75835	4.00892	7.85351	8.06287	14.4036	13.6616	0.31307	0.999372	1.12156	NA
(CAG)n_(CTG)n	22.1453	34.8988	18.7713	29.1945	20.0446	34.7798	43.8979	49.5124	21.0178	0.147661	0.999372	0.599302	0.474063
(CCA)n_(TGG)n	48.5088	25.381	60.2659	32.1139	36.0803	51.6088	73.4617	72.018	57.799	-0.16821	0.999372	0.598922	0.36475
(CCG)n_(CGG)n	15.8181	15.8631	54.3381	23.3556	19.0424	10.0974	17.0216	20.7052	23.1196	-0.710983	0.999372	-0.503819	0.64803
(GAAAA)n_(CTTTT)n	7.38177	3.17262	6.91575	8.75835	8.01784	5.60965	3.5835	10.8027	9.45801	0.359481	0.999372	0.444021	NA
(GAGAA)n_(TTCTC)n	0	16.9206	5.92779	5.8389	2.00446	2.24386	0	1.80045	0	-1.17545	0.999372	-3.63497	NA
(GGA)n_(TCC)n	3.16362	3.17262	2.96389	0.97315	5.01115	1.12193	8.06287	6.30157	6.30534	-0.380408	0.999372	1.15365	NA
(TAAA)n_(ATTT)n	3.16362	2.11508	6.91575	7.7852	3.00669	1.12193	7.167	6.30157	7.35623	-0.0258915	0.999372	0.765757	NA
(TGGA)n	8.43631	3.17262	1.97593	0	6.01338	1.12193	8.06287	0.900225	5.25445	-0.923248	0.999372	0.0671577	NA
emb_X78911_DMGATA4_D.melanogaster	17.9272	11.6329	7.90372	32.1139	25.0557	22.4386	11.6464	13.5034	27.3231	1.09174	0.999372	0.481187	0.64692
emb_X05197_DMSAT02_Drosophila	8.43631	7.40278	2.96389	8.75835	10.0223	8.97544	1.79175	1.80045	10.5089	0.565234	0.999372	-0.433962	NA
emb_X14649_DMSAT04_Drosophila	0	6.34524	2.96389	1.9463	0	3.36579	4.47937	7.2018	0	-0.817926	0.999372	0.334259	NA
DM359	20.0362	25.381	13.8315	41.8454	9.02007	17.9509	21.501	2.70067	35.7303	0.218574	0.999372	0.0126113	0.994308
emb_U35403_DM35403_Drosophila	1417.3	2198.63	1566.91	1880.13	1663.7	1710.94	1900.15	1808.55	1761.29	0.020014	0.999372	0.0779275	0.80385
emb_S78304_S78304_HP1-VS	167.672	76.1429	69.1575	92.4492	106.236	159.314	73.4617	46.8117	120.852	0.193405	0.999372	-0.37829	0.620541
emb_L36594_DMHCHRMA_Drosophila	21.0908	13.748	5.92779	16.5435	26.058	14.5851	9.85462	9.90247	6.30534	0.49314	0.999372	-0.636965	NA
emb_V00219_DMHSP7_Alpha-gamma	10.5454	10.5754	13.8315	6.81205	5.01115	28.0483	19.7092	11.7029	25.2214	0.178584	0.999372	0.692636	NA
emb_K01665_DMRSXB_D.melanogaster	7.38177	5.2877	4.93982	5.8389	9.02007	8.97544	3.5835	5.40135	4.20356	0.435656	0.999372	-0.41482	NA
emb_J01122_DMRGA_D.melanogaster	34.7998	56.0496	53.3501	58.389	32.0713	24.6825	172.904	209.752	84.0712	-0.321047	0.999372	1.69547	0.0195468
Dmel_rRNA_cistron_	233541	106465	73705.1	106711	134521	168946	135934	59090.8	102450	-0.0123729	0.999372	-0.475855	0.418259
SubTelR_ShortRpt	22.1453	1.05754	2.96389	1.9463	9.02007	8.97544	3.5835	0	16.8142	-0.393194	0.999372	-0.367204	NA
SubTelR_LongRpt	11.5999	3.17262	1.97593	9.7315	10.0223	19.0728	0	0	5.25445	1.21375	0.999372	-1.71778	NA
SubTelL_Full	14.7635	4.23016	10.8676	19.463	10.0223	8.97544	1.79175	3.6009	5.25445	0.367763	0.999372	-1.50153	NA
Histone_Cluster	86672.6	170490	151251	111447	118440	101797	94579.3	106958	117481	-0.30022	0.999372	-0.356394	0.306651
Adoxo_I	17.9272	15.8631	26.675	27.2482	32.0713	20.1948	17.9175	14.4036	11.5598	0.395209	0.999372	-0.460554	0.611288
Agoriino_I	16.8726	14.8056	9.87965	8.75835	16.0357	17.9509	5.37525	7.2018	6.30534	0.0386121	0.999372	-1.13644	NA
