# Supplementary material for: Taming active transposons at Drosophila telomeres: The interconnection between HipHop’s roles in capping and transcriptional silencing
Source: PLoS Genet. 2021 Nov 23;17(11):e1009925. doi: 10.1371/journal.pgen.1009925 (PMC8651111; doi:10.1371/journal.pgen.1009925)
Supplement: S1 Data — (XLSX) [file pgen.1009925.s005.xlsx]

## Sheet: Fig1, 6-fertility
Figure 1B. Progeny number of each hiphop mutant female
replicates	Day 1-5				Day 6-10				Day 11-15
	hiphop[HA]/TM6B	hiphop[HA/HA]	hiphop[HA/df]	hiphop[GFP]/+; hiphop[HA/df]	hiphop[HA]/TM6B	hiphop[HA/HA]	hiphop[HA/df]	hiphop[GFP]/+; hiphop[HA/df]	hiphop[HA]/TM6B	hiphop[HA/HA]	hiphop[HA/df]	hiphop[GFP]/+; hiphop[HA/df]
1	64	0	0	70	61	0	0	61	34	23	0	58
2	62	0	0	66	67	0	0	45	73	17	0	45
3	66	0	0	62	70	0	0	51	59	49	0	56
4	58	53	0	58	56	0	0	49	58	1	0	47
5	53	17	0	63	0	26	0	81	0	35	0	67
6	15	43	0	71	45	38	0	60	3	0	0	58
7	92	68	0	60	70	34	0	53	56	30	0	58
8	82	66	0	64	37	41	0	59	44	2	0	63
9	70	69	0	63	66	54	0	54	69	30	0	6
10	75	63	0	52	52	37	0	41	39	34	0	34
11	86	45	0	52	69	58	0	44	17	38	0	52
12	90	63	0	63	32	1	0	55	2	26	0	26
13	61	25	0	47	71	57	0	52	58	36	0	35
14	62	41	0	61	77	21	0	48	54	6	0	27
15	62	73	1	51	75	37	0	67	62	35	0	61
16	58	42	0	66	80	35	0	65	55	9	0	40
17	73	46	0	67	63	39	0	56	80	24	0	76
18	62	51	0	49	77	22	0	92	59		0	8
19	65	57	0	63	65	41	0	75	61		0	59
20	60	70	1	107	57	34	0	77	64		0	84
21	68	51	0	76	84	57	0	86	2		0	79
22	59	0	0	99	71	22	0	87	72		0	99
23	62	68	0	78	64	0	0	81	71		0	29
24	49	2	0	79	59	52	0	36	33		0	90
25	64	53	0	77	48	26	0	85	2		0	69
26	77	15	0	82	59	27	0	89	1		0	89
27	57	45	0	74	61	10	0	89	29		0	59
28	68	13	1	78	72	44	0	85	56		0	57
29	59	2	0	55	65	42	0	82	48		0	73
30	41	42	1	72	119	23	0	62	82		0	0
31	48	53	0	81	77	36	0	66	51		1	81
32	35	53	1	93	92		0	26	34		0	98
33	92	24	0	92	0			84	0			73
34	0	55		71	57			95	51			57
35	47	40		81	73			78	48			27
36	68	37		90	64			72	52			48
37	80	37		41	72			75	63			60
38	68	53		82				56				28
39		30		98				77				89
40		0		80				75				57
41		40		80				58				58
42		44		76				46				21
43				86				72				62
44				83				72				90
45				88				80				62
46				93				76				26
47				86				71				54
48				87				96				81
49				89				31				65
50				78				86				21
51				63				81				0
52				101				70				78
53				91				54				48
54				89				67				69
55				71				88				83
56				70				70				61
57				80				37				27
58				56				32
59				58				71
60				74				66
61				92				63
62				74				85
63				85				79
64				79				75
65				77				85
66				58
67				79
68				87
69				68
70				65
71				83
Figure 6B. Progeny number of each chk2 hiphop double mutant female
replicates	Day 1-5		Day 6-10		Day 11-15
	chk2/S[2]CyO; hiphop[HA/df]	chk2; hiphop[HA/df]	chk2/S[2]CyO; hiphop[HA/df]	chk2; hiphop[HA/df]	chk2/S[2]CyO; hiphop[HA/df]	chk2; hiphop[HA/df]
1	1	1	0	0	0	1
2	0	0	0	0	0	0
3	0	0	0	0	1	0
4	0	0	0	0	0	0
5	0	0	0	0	0	0
6	0	0	1	2	0	6
7	0	0	0	0	0	0
8	0	0	0	0	0	4
9	0	9	0	2	0	0
10	0	2	0	0	0	0
11	1	6	0	0	0	0
12	0	3	0	0	0	1
13	1	4	0	0	0	0
14	0	2	0	0	0	0
15	0	2	0	0	0	2
16	0	2	0	1	0	0
17	2	6	0	16	0	0
18	2	6	0	3	1	2
19	0	12	0	0	0	0
20	4	10	0	0	0	0
21	1	0	0	0	0	0
22	1	7	0	0	0	1
23	2	0	1	0		1
24	1	0	0	1		0
25	1	3	0	0		0
26	2	1	0	0		0
27	1	1	0	1		13
28	1	4	0	0		0
29	2	2	0	0		0
30	0	4	1	1		0
31	0	0	0	0		0
32	0	0	0	0		2
33	1	5	0	0		0
34	0	11	0	0		0
35	0	0		0		7
36	0	3		15		3
37	0	14		0		10
38	0	0		2		0
39	0	2		0		1
40	0	5		3		3
41	0	14		1		0
42	0	0		4		0
43	0	0		0		0
44	2	0		0
45	0	1		0
46	0	1		2
47	0	1		3
48	0	1		12
49	0	5		0
50	1	2		1
51	0	2		3
52	0	2		9
53	0	3		0
54	0	3		7
55	0	4
56	0	4
57	0	0
58	0	4
59	0	2
60	0	1
61	0	14
62	0	7
63	0	6
64	0	8
65	0	3
66	0	6
67	2	10
68	1
69	2

## Sheet: Fig1-fecundity
Figure 1C. Daily egg production per female
days	hiphop[HA]/TM6B			hiphop[HA/HA]			hiphop[HA/df]
	replicate1	replicate2	replicate3	replicate1	replicate2	replicate3	replicate1	replicate2	replicate3
1
2
3
4		47	32		36	38		44	40
5		29	50		30	33		34	25
6		32	51		33	40		42	57
7	47	38	51		33	38		40	57
8	51	40	34		26	17	48	47	29
9	42	38	38		15	30	42	32	46
10	38	22	38	31	10	18	45	35	38
11	29	54	29	23	18	12	33	50	23
12	23	32	33	27	12	20	35	28	28
13	28	40		20	19		35	36
14	13	38		18	17		27	41
15	8	29	18	11	3	13	22	22	31
16	10	41	19	19	8	9	38	37	16
17	19	38	19	11	2	8	23	39	19
18	7	23	27	26	3	14	13	19	28
19	4	26	27	9	2	10	14	26	24
20	5	20		6	2		22	27

## Sheet: Fig2-RNA seq
Figure 2A. Output of RNA-seq
	normalized count data
	hiphop[HA]/+			hiphop[HA/HA]			hiphop[HA/df]			hiphop[HA/HA] vs hiphop[HA]/+		hiphop[HA/df] vs hiphop[HA]/+
Transposable Element	replicate1	replicate2	replicate3	replicate1	replicate2	replicate3	replicate1	replicate2	replicate3	fold change	padj	fold change	padj
HETA	984	3085	1641	43667	32259	31465	93176	136660	86439	18.81	2.12e-29	55.3935	4.13e-57
Heta-1_D	191	300	187	2343	2156	1728	4565	8858	5326	9.19	3.78e-25	27.6654	2.5e-58
Heta-2	808	1560	1001	22418	15649	16219	34962	56054	33742	16.12	6.07e-40	37.039	4.81e-69
Heta-3	456	1435	817	20087	17829	14099	44798	81787	37956	19.21	2.03e-25	60.7701	6.51e-51
Heta-5	1186	2149	1228	17374	13267	11901	37769	61383	31294	9.32	8.61e-23	28.5873	2.52e-53
Heta-6	51	163	104	1819	1737	1538	3157	5604	3300	18.81	2.12e-29	38.0252	8.24e-46
TART-A_NTPR	1639	1505	1392	1750	2006	1765	4005	5382	3705	1.22	0.999372	2.8869	1.17e-14
TART-A_I	57	52	60	63	73	57	3519	5173	1731	1.15	0.999372	61.648	3.29e-60
TART-B1_NTPR	1485	883	1062	3205	2617	1947	2411	5086	3393	2.26	0.0224051	3.17523	1.39e-05
TART-B1_I	2630	2167	1949	2649	3527	3024	5091	8684	3649	1.36	0.999372	2.58305	0.000355655
Tart-C_I	1169	585	1016	1849	1985	875	5024	8233	3892	1.7	0.857233	6.1915	6.11e-10
TART-C_NTPR	56	51	60	1226	792	410	886	3557	1924	14.54	2.37e-13	38.1369	7.42e-26
TAHRE	283	466	276	3225	2827	2445	8987	17512	5655	8.29	5.22e-14	31.3864	1.33e-39
Jockey	523	446	446	629	519	565	342	221	407	1.21	0.999372	0.685251	0.145293
HMSBEAGLE_I	664	764	733	597	617	657	767	785	753	0.87	0.999372	1.06688	0.663419
FW	370	336	262	320	414	383	293	191	325	1.15	0.999372	0.834636	0.516709
I_element	289	198	212	297	330	410	210	152	246	1.48	0.857233	0.868509	0.640529

## Sheet: Fig2, 3, 6-TE de-repression 
Figure 2B. Age effect on TE de-repression in hiphop mutant females
Age	HeT-A ORF						HeT-A 3'UTR						I-element
	hiphop[HA]/TM6B			hiphop[HA/df]			hiphop[HA]/TM6B			hiphop[HA/df]			hiphop[HA]/TM6B			hiphop[HA/df]
3	3.58645	2.7406	3.70753	3.52153	2.49842	4.01988	4.29784	3.6581	4.39253	4.2368	3.49848	4.49946	3.77267	2.76842	3.48413	3.32321	2.51865	3.54421
15	3.13743	2.61346	3.35592	4.56243	3.8799	4.31025	3.96014	3.75852	4.12184	4.80802	4.16948	4.59805	3.20635	2.62117	3.34171	3.51605	2.71476	3.41272
25	3.63168	2.53785	3.2541	5.36749	4.17174	5.20171	4.12623	3.54107	4.35643	5.37873	4.3898	5.3181	3.41653	2.62447	3.54706	3.62998	2.68562	3.79437
35	3.16976	2.47868	3.45705	5.16461	4.09172	5.71104	3.9319	3.53745	4.03193	5.24994	4.40576	5.69776	3.14652	2.14473	3.24065	3.5906	2.85524	3.6411
Figure 2C. TE de-repression in ovaries and 0-1h embryos laid by hiphop mutant females
Ovaries
Transposable Element	hiphop[HA]/TM6B			hiphop[HA/HA]			hiphop[HA/df]
HeT-A ORF1	3.735	3.114	3.364	5.09	4.911	5.484	4.436	4.611	4.637
HeT-A 3'UTR	4.352	3.995	4.121	5.14	5.004	5.373	4.653	4.779	4.806
TART	3.642	3.029	3.236	2.745	2.671	2.696	3.384	3.606	3.696
TAHRE	2.98	2.533	2.81	2.816	2.822	3.037	2.594	2.721	3.009
I-element	3.857	3.093	3.528	3.188	3.272	3.396	3.528	3.543	3.618
Embryos
Transposable Element	hiphop[HA]/TM6B			hiphop[HA/HA]			hiphop[HA/df]
HeT-A ORF1	2.13	1.88	2.19	4.45	4.13	4.58	2.97	3.65	3.39
HeT-A 3'UTR	3.4	3.4	3.32	4.53	4.41	4.54	3.82	4.22	4.04
TART	1.95	1.91	1.83	2.24	2.16	2.04	2.71	2.72	2.78
TAHRE	1.96	1.91	1.94	2.09	2.07	2.01	1.92	2.13	2.06
I-element	2.21	2.51	2.23	2.48	2.59	2.47	2	2.15	1.95
Figure 2D. TE de-repression in piRNA mutant ovaries
Transposable Element	spnE/TM6B			spnE[1]/spnE[hls-△125]			aub/TM6B			aub[HN]/aub[QC42]
HeT-A ORF1	2.92791	2.76866	3.03357	6.28642	6.218	6.26042	3.05622	2.72458	2.77524	4.93949	4.9196	5.28861
HeT-A 3'UTR	3.80879	3.68445	3.86256	6.11047	6.05898	6.05461	3.91717	3.60467	3.6876	4.91277	4.86828	5.17614
TART	2.93959	2.85825	3.0525	5.0321	4.98949	5.0196	3.01545	2.80581	2.76837	3.70309	3.70363	3.93335
TAHRE	2.82346	2.65885	2.90475	5.51186	5.4147	5.46873	2.95867	2.55762	2.66954	3.716	3.56823	3.44655
I-element	3.82428	3.68827	4.04579	4.67699	4.54633	4.7198	3.99023	3.53869	3.63024	5.01327	4.96731	4.94358
Figure 3A. Endogenous and ecopical TE de-repression in piRNA and hiphop mutant ovaries
HeT-A[GFP]@III
Transposable Element	spnE/TM6B			spnE[1]/spnE[hls-△125]			hiphop[HA]/TM6B			hiphop[HA/df]
HeT-A ORF1	2.88592	2.63025	2.75805	6.21852	6.17276	6.27283	2.84966	2.68985	2.72437	4.75851	4.72671	4.5505
HeT-A 3'UTR	3.65713	3.69631	3.64794	5.97358	5.71969	5.77082	3.84778	3.65135	3.71807	4.84908	4.8296	4.83717
gfp	2.47402	2.37264	2.23956	4.16783	3.9659	4.00278	3.02563	2.35216	2.21344	3.40375	3.2284	3.09183
TART	2.8515	2.61767	2.72809	4.78939	4.65211	4.9877	2.84156	2.62466	2.58767	3.55965	3.38183	3.52863
TAHRE	2.45877	2.36551	2.36029	5.12379	4.90392	5.32026	2.28799	2.16873	2.12131	2.70529	2.52173	2.61589
I-element	3.11815	2.81656	3.06792	4.24726	4.31086	4.56806	3.05084	2.66827	2.8383	3.28925	3.09438	3.29774
HeT-A[GFP]@X
Transposable Element	spnE/TM6B			spnE[1]/spnE[hls-△125]			hiphop[HA]/TM6B			hiphop[HA/df]
HeT-A ORF1	2.91661	2.89724	2.95976	5.99326	5.91853	6.10579	3.02363	2.96465	2.96194	4.29788	4.25723	4.19571
HeT-A 3'UTR	3.76251	3.73652	3.7867	5.8339	5.69514	5.87329	4.08375	4.04562	4.00702	4.67703	4.70149	4.67103
gfp	2.60601	2.60178	2.57848	4.33653	3.85313	3.97615	3.21839	2.65716	2.49808	3.89358	3.13677	3.04596
TART	2.96681	2.86941	3.07192	4.14579	4.10745	4.42291	3.0276	2.86311	2.78667	3.27709	3.16328	3.09329
TAHRE	2.65543	2.63492	2.68678	4.93794	4.7724	5.25903	2.68269	2.56208	2.52128	2.83733	2.80979	2.77899
I-element	3.5276	3.49699	3.6515	4.10852	4.04519	4.3935	3.39556	3.22298	3.46527	3.35311	3.07622	3.30554
Figure 3B. TE de-repression in hiphop mutant and hiphop mutant with heterozyous aub ovaries
Transposable Element	+/CyO; hiphop[HA/df]			aub[HN]/+; hiphop[HA/df]
HeT-A ORF1	4.52	3.77	3.3	3.84	3.6	3.41
HeT-A 3'UTR	4.67	4.35	4.06	4.31	4.18	4.06
TART	4.1	4.26	4.15	4.03	4.14	4.35
TAHRE	3.58	3.13	2.83	3.1	2.9	2.71
I-element	3.74	3.46	3.28	3.55	3.28	3.23
Figure 3C. TE de-repression in hiphop mutant and hiphop mutant with heterozyous Su(var)205 or rhino ovaries
Su(var)205
Transposable Element	+/S[2]CyO; hiphop[HA/df]			Df(mut)/+; hiphop[HA/df]			+/Cy				Df(mut)/+
HeT-A ORF1	4.41531	4.41394	5.07424	6.06145	5.99989	6.26	3.81771	3.8754	3.99316	3.85819	3.96235	3.90478	4.356	4.06278
HeT-A 3'UTR	4.59771	4.53604	4.9638	5.89376	5.88396	6.0192	3.38913	3.47612	3.57111	3.80062	3.4354	3.33356	3.67165	3.87681
TART	3.30161	3.56275	3.53499	4.12729	4.37364	4.26452	3.86314	3.97088	3.93815	2.93567	3.79142	3.79332	3.88367	3.1248
TAHRE	3.47357	3.46753	4.00558	4.86195	4.83348	5.16669	2.93689	3.05991	3.04347	4.05071	3.14186	3.10259	3.37003	4.12736
I-element	4.00646	4.04987	4.12712	3.73693	3.85034	3.68327	3.84921	4.26601	4.24208	3.49521	4.12687	4.14981	4.26615	3.46193
rhino
Transposable Element	+/S[2]CyO; hiphop[HA/df]			Df(mut)/+; hiphop[HA/df]			+/Cy				Df(mut)/+
HeT-A ORF1	4.08564	4.60203	4.2966	5.48335	5.34123	5.52315	3.66651	3.54887	3.61585	3.58785	3.50921	3.46954	3.54438	3.57195
HeT-A 3'UTR	4.49423	4.728	4.53852	5.49354	5.33505	5.41414	2.89796	2.88874	2.91644	3.21301	2.71936	2.68246	2.75502	2.99024
TART	3.60783	3.58155	3.40289	3.81938	3.47292	3.46514	2.97405	3.15889	3.24962	2.79527	2.8437	2.85947	2.68767	2.74106
TAHRE	3.49631	3.64522	3.38046	4.03045	3.40355	3.26944	2.73061	2.76128	2.86154	4.13913	2.7372	2.60841	2.76596	4.28992
I-element	4.18254	4.30462	4.10658	4.10788	3.95314	3.91883	3.85919	4.12557	4.28668	2.89146	4.24926	4.1613	3.93032	2.78766
Figure 6C. TE de-repression in chk2 hiphop double mutant ovaries
Transposable Element	chk2/S[2]CyO; hiphop[HA/df]			chk2; hiphop[HA/df]
HeT-A ORF1	4.38	3.83	4.08	4.92	4.51	4.57
HeT-A 3'UTR	4.37	3.99	4.11	4.71	4.38	4.46
TART	3.37	3.18	3.38	3.22	3.68	3.93
TAHRE	3.42	2.94	3.21	2.8	2.78	3.05
I-element	3.76	3.59	3.83	3.52	3.47	3.71

## Sheet: Fig3-ChIP
Figure 3D. ChIP of HipHop and HP1 at telomeric elements
HipHop
Transposable Element	hiphop[HA]/TM6B				hiphop[HA/HA]				hiphop[HA/df]
HeT-A ORF1-1	0.19	0.56	0.14	0.2	0.03	0.2	0.08	0.08	0.03	0.22	0.07	0.07
HeT-A ORF1-2	0.25	0.62	0.12	0.23	0.03	0.2	0.06	0.06	0.03	0.26	0.07	0.08
HeT-A 3'UTR	0.19	0.52	0.15	0.2	0.02	0.14	0.05	0.06	0.03	0.22	0.07	0.07
TART	0.16	0.62	0.14	0.21	0.01	0.08	0.01	0.02	0.03	0.31	0.11	0.07
TAHRE	0.12	0.4	0.07	0.14	0.004	0.01	0.01	0.01	0.01	0.15	0.05	0.04
HP1
Transposable Element	hiphop[HA]/TM6B				hiphop[HA/HA]				hiphop[HA/df]
HeT-A ORF1-1	0.15	0.73	0.28	0.14	0.17	0.38	0.13	0.07	0.07	0.35	0.27	0.11
HeT-A ORF1-2	0.18	0.63	0.19	0.11	0.16	0.31	0.09	0.05	0.08	0.31	0.23	0.09
HeT-A 3'UTR	0.16	0.65	0.25	0.13	0.16	0.32	0.11	0.07	0.08	0.34	0.25	0.11
TART	0.09	0.52	0.16	0.08	0.14	0.3	0.07	0.03	0.04	0.31	0.19	0.07
TAHRE	0.13	0.53	0.19	0.09	0.19	0.29	0.09	0.05	0.09	0.32	0.21	0.09

## Sheet: Fig4-hatching rate
Figure 4A. Unhatched rate of embryos laid by hiphop mutant females (%)
replicate	hiphop[HA]/TM6B	hiphop[HA/HA]	hiphop[HA/df]
1	20	47	100
2	27	42	100
3	22	25	100
4	23	43	100

## Sheet: Fig4-embryo arrest
Figure 4B. Quantifications of developmental arrest of embryos laid by hiphop mutant females (%)
cell cycles	hiphop[HA]/TM6B	hiphop[HA/HA]	hiphop[HA/df]	chk2; hiphop[HA/df]	chk2/S[2]CyO; hiphop[HA/df]
<10	0	5	21	14	41
10-14	0	0	79	25	59
>14	100	95	0	62	0

## Sheet: Fig6, 7-DNA copy number
Figure 6D. TE DNA copy number in embryos laid by chk2 hiphop double mutant females
Transposable Element	chk2/S[2]CyO; hiphop[HA/df]			chk2; hiphop[HA/df]			chk2; hiphop[HA]/TM6B
HeT-A ORF1	57100	49800	68300	49100	65200	72100	47400	62300	57100
HeT-A 3'UTR	26900	28100	28800	18400	31000	37600	16700	22300	15100
TART	7440	8030	6900	3640	11400	8630	3480	7670	3380
TAHRE	9630	7280	8130	7400	9750	8510	8180	8950	9150
I-element	54800	47100	58100	40600	51500	46900	46700	64100	61200
Figure 7A. TE DNA copy number in hiphop[HA] and controls
Transposable Element	w[1118]			Canton[S]			yw			hiphop[HA]/TM6			hiphop[HA/HA]			Gaiano
HeT-A ORF1	20500000	20100000	20800000	19400000	20900000	21000000	14900000	14300000	13900000	26000000	33700000	35500000	33000000	28100000	32400000	76900000	87400000	88200000
HeT-A 3'UTR	9280000	9620000	10000000	7230000	7330000	6390000	6170000	6030000	5910000	12500000	14300000	15800000	15300000	7680000	8980000	20900000	25600000	27400000
TART	3150000	3590000	3380000	508000	361000	276000	2250000	2250000	1460000	2520000	2510000	3410000	2520000	211000	353000	4240000	3880000	4430000
TAHRE	1470000	1550000	1450000	4510000	4440000	3880000	1530000	1480000	956000	5370000	5520000	5710000	3070000	2100000	2870000	15800000	15600000	17200000
I-element	21200000	22500000	21700000	45000000	46400000	39300000	36300000	35700000	38000000	30100000	25300000	25200000	14500000	22700000	28800000	35500000	32900000	38000000

## Sheet: Fig7-TEs in soma
Figure 7C. Quantification of Orf1p foci
Orf1p spheres number per cell	hiphop[HA]/TM6B	hiphop[HA/df]
1	69	73
2	73	18
3	42	2
4	9	0
5	3	0
Figure 7D. TE transcript levels in larvae
Transposable Element	hiphop[HA]/TM6B			hiphop[HA/df]
HeT-A ORF1	4.54327	4.7943	4.75677	4.46009	4.48261	4.29017
HeT-A 3'UTR	4.91153	5.10897	5.08622	4.81699	4.88122	4.69603
TART	3.6669	4.03268	3.98568	3.6202	3.77032	3.64042
TAHRE	2.92167	3.42327	3.0891	2.83767	3.27591	2.41079
I-element	3.55799	3.91766	3.89341	3.80437	4.04484	3.7555

## Sheet: Fig8-PEV
Figure 8. Quantification of PEV degree (%)
degree	hiphop[HA]/TM6B	hiphop[HA/HA]	hiphop[HA/df]
1	14.22	5.63	0
2	37.75	36.25	0.36
3	30.39	26.25	15.66
4	17.16	30	50.89
5	0.49	1.88	33.1

[truncated: 1 more sheets: FigS1-RT-qPCR]
